# Supplementary material for: Usefulness of 18F-FDG PET-CT in the Management of Febrile Neutropenia: A Retrospective Cohort from a Tertiary University Hospital and a Systematic Review
Source: Microorganisms. 2024 Jan 31;12(2):307. doi: 10.3390/microorganisms12020307 (PMC10893204; doi:10.3390/microorganisms12020307)
Supplement: Supplementary file 1 [file microorganisms-12-00307-s001.zip]

Archive with 2 entries (2 files):
- S1.ANTI-INFECTIVE PROPHYLAXIS PROTOCOL.pdf
- S2.Search Strategy.pdf
